# Supplementary material for: Modeling Sarcoglycanopathy in Danio rerio
Source: Int J Mol Sci. 2023 Aug 11;24(16):12707. doi: 10.3390/ijms241612707 (PMC10454440; doi:10.3390/ijms241612707)
Supplement: Supplementary file 1 [file ijms-24-12707-s001.zip]

Archive with 1 entries (1 files):
- ijms-2533093-Supplementary_material.pdf
